# Supplementary material for: Smad2/3 Activation Regulates Smad1/5/8 Signaling via a Negative Feedback Loop to Inhibit 3T3-L1 Adipogenesis
Source: Int J Mol Sci. 2021 Aug 6;22(16):8472. doi: 10.3390/ijms22168472 (PMC8395197; doi:10.3390/ijms22168472)
Supplement: Supplementary file 1 [file ijms-22-08472-s001.zip]

Archive with 1 entries (1 files):
- ijms-1273314-supplementary.pdf
